# Supplementary material for: Identification of Viruses in Molossus Bats from the Brazilian Amazon: A Descriptive Metagenomic Analysis
Source: Microorganisms. 2024 Mar 16;12(3):593. doi: 10.3390/microorganisms12030593 (PMC10974934; doi:10.3390/microorganisms12030593)
Supplement: Supplementary file 1 [file microorganisms-12-00593-s001.zip]

Archive with 1 entries (1 files):
- microorganisms-2720596-supplementary.pdf
